# Supplementary material for: Excited-State-Altering Ratiometric Fluorescent Probes for the Response of β-Galactosidase in Senescent Cells
Source: Molecules. 2025 Mar 8;30(6):1221. doi: 10.3390/molecules30061221 (PMC11945828; doi:10.3390/molecules30061221)
Supplement: Supplementary file 1 [file molecules-30-01221-s001.zip]

Archive with 1 entries (1 files):
- molecules-3457272-supplementary.pdf
